# Supplementary material for: A Novel Fluorescent Probe for Hydrogen Peroxide and Its Application in Bio-Imaging
Source: Molecules. 2021 Jun 2;26(11):3352. doi: 10.3390/molecules26113352 (PMC8199646; doi:10.3390/molecules26113352)
Supplement: Supplementary file 1 [file molecules-26-03352-s001.zip]

Archive with 1 entries (1 files):
- molecules-1226285-supplementary.pdf
